# Supplementary material for: Comparability of the Effectiveness of Different Types of Exercise in the Treatment of Achilles Tendinopathy: A Systematic Review
Source: Healthcare (Basel). 2023 Aug 11;11(16):2268. doi: 10.3390/healthcare11162268 (PMC10454459; doi:10.3390/healthcare11162268)
Supplement: Supplementary file 1 [file healthcare-11-02268-s001.zip]

Archive with 1 entries (1 files):
- healthcare-2471962-supplementary.pdf
